# Supplementary material for: Simulation Modeling to Compare High-Throughput, Low-Iteration Optimization Strategies for Metabolic Engineering
Source: Front Microbiol. 2018 Feb 27;9:313. doi: 10.3389/fmicb.2018.00313 (PMC5835107; doi:10.3389/fmicb.2018.00313)
Supplement: Supplementary file 1 [file Supplementary_Materials.zip]

Archive with 7 entries (7 files):
- Sobol_CMA-ES.py
- SobolHillClimb.py
- SobolHillClimb_parameterOptimization.py
- SobolProjection_parameterOptimization.py
- Surface_Matrix_High.py
- Surface_Matrix_Low.py
- Surface_Matrix_Medium.py
